# Supplementary material for: Genetic analysis and clinical characteristics of sporadic and familial congenital cataracts in southern Chinese families
Source: Front Genet. 2026 Feb 26;17:1744173. doi: 10.3389/fgene.2026.1744173 (PMC12978871; doi:10.3389/fgene.2026.1744173)
Supplement: Supplementary file 1 [file Table2.xlsx]

## Sheet: Sheet1
Supp.Table S2. Target NGS analysis
Proband ID	NGS	raw data(GB)	Mean Depth	4Xcoverage	20Xcoverage
F#1	WES	7.05	0.9611	0.9585	0.9081
F#2	WES	12.88	1.1001	0.998	0.994
F#3	WES	10.38	0.8178	0.998	0.99
F#4	WES	6.78	0.9719	0.9706	0.9031
F#5	WES	10.02	0.6926	0.997	0.975
F#6	WES	9.76	0.9729	0.9725	0.9496
F#7	WES	9.76	0.972	0.9712	0.946
F#8	WES	11.74	0.901	0.998	0.991
F#9	WES	6.98	0.9729	0.9719	0.8953
F#10	WES	7.33	0.9729	0.9721	0.9157
F#11	WES	11.99	0.9732	0.9728	0.9617
F#12	WES	13.86	0.8863	0.999	0.993
F#13	WES	10.1	0.896	0.9666	0.9936
F#14	WES	19.47	1.3114	0.999	0.997
F#15	WES	12.99	0.9843	0.998	0.992
F#16	WES	12.53	1.028	0.998	0.993
F#17	WES	15.36	1.1337	0.998	0.995
F#18	WES	13.96	1.1455	0.999	0.992
F#19	WES	8.8	0.9719	0.9712	0.9379
S#1	WES	6.61	0.9727	0.9716	0.8932
S#2	WES	7.11	0.9729	0.9721	0.9132
S#3	WES	9.68	0.9611	0.9589	0.9466
S#4	WES	11.93	0.8848	0.999	0.993
S#5	WES	7.77	0.9729	0.9722	0.9218
S#6	WES	8.54	0.9718	0.9708	0.9263
S#7	WES	12.42	0.8508	0.999	0.991
S#8	WES	9.45	0.9717	0.971	0.9363
S#9	WES	8.43	0.9729	0.9723	0.9353
S#10	WES	11.32	0.7836	0.998	0.989
S#11	WES	14.62	0.9646	0.999	0.994
S#12	WGS	88.96	0.319	0.987	0.888
S#13	WES	10.37	0.9608	0.9582	0.9465
S#14	WES	7.81	0.9728	0.9721	0.9299
S#15	WES	7.61	0.9729	0.972	0.909
S#16	WES	7.06	0.9729	0.972	0.9096
S#17	WES	6.98	0.9729	0.9719	0.8953
S#18	WES	15.39	0.972	0.9716	0.9673
S#19	WES	10.08	0.6957	0.998	0.982
S#20	WES	10.56	0.8335	0.998	0.987
S#21	WES	9.91	0.6853	0.999	0.988
WES whole-exome sequencing WGS whole-genome sequencing
