# Supplementary material for: Genetic analysis and clinical characteristics of sporadic and familial congenital cataracts in southern Chinese families
Source: Front Genet. 2026 Feb 26;17:1744173. doi: 10.3389/fgene.2026.1744173 (PMC12978871; doi:10.3389/fgene.2026.1744173)
Supplement: Supplementary file 2 [file Table3.xlsx]

## Sheet: 更新修改
Supp.Table S3. Congenital cataract families with variants of uncertain significance (VUS)
Proband ID	Gene(Refseq ID)	Inheritance Mode	Nucleotide change(Zygosity)	Predicted amino acid change	SpliceAI	CADD	Polyphen/MutTas ter/MutAssessor	REVEL	Segregation	ACGS
F#10	HSF4 (NM_001374675.1)	AD	c.352C>G(het)	p.R118G	-	26.9	D,D,M	0.687	N/K all family samples unavailable	VUS(PM2_Supporting+PM5_Moderate+PP3_Supporting)
F#11	GJA3 (NM_0021954.4)	AD	c.100A>G(het)	p.I34V	-	24.5	P,D,L	0.758	N/K all family samples unavailable	VUS(PM1_Moderate+PM2_Supporting+PP3_Supporting)
F#12	HSF4 (NM_001374675.1)	AD	c.221A>G(het)	p.Q74R	-	29.3	D,D,M	0.965	Yes heterozygous in father, other family samples unavailable	VUS(PM2_Moderate+PP3_Moderate)
F#13	NHS (NM_001291867.2)	XL/XLD	c.799C>T(hem)	p.P267S	-	24.2	P,D,L	0.127	Yes present in all available affected family members	VUS(PM2_Moderate+PP1_Supporting)
S#4	OCRL(NM_000276.4)	XLR	c.1426A>G(hem)​	p.T476A	-	25	D,D,H	0.95	N/K all family samples unavailable	VUS(PM2_Supporting+PP3_Moderate)
S#8	MAF (NM_00536.5)	AD	c.896G>T(het)	p.R299L	-	33	D,D,M	0.962	N/K all family samples unavailable	VUS(PM2_Moderate+PP3_Moderate)
S#9	ACTB (NM_00111.5)	AD	c.355A>G(het)	p.M119V	-	25.8	D,D,M	0.914	N/K all family samples unavailable	VUS(PM2_Moderate+PP1_Supporting)
Abbreviations: F family, S sporadic, D damaging, P Possibly damaging, H high, M medium, L low,ACGS Association for Clinical Genomic Science, N/K not known, VUS variant of unknown significance
