# Supplementary material for: Genetic analysis and clinical characteristics of sporadic and familial congenital cataracts in southern Chinese families
Source: Front Genet. 2026 Feb 26;17:1744173. doi: 10.3389/fgene.2026.1744173 (PMC12978871; doi:10.3389/fgene.2026.1744173)
Supplement: Supplementary file 8 [file Table5.xlsx]

## Sheet: Sheet1
Supp. Table S5. Primer sequences used for Sanger sequencing and co-segregation analysis.
	Family( Proband)	Validated variant details	Primer information
			F(5-3）	R（5-3)
	F#2	CRYBB2： NM_000496.3:exon6 :c.562C>T:p.R188C	CTCGTTCACCCTCCCATCA	ACTCCTAGCACAGGTACTTGCTGATT
	F#3	CRYGS NM_017541.4:exon2:c.248G>A: p.C83Y	TTTCCACACATACCTAAGTCGC	AAAATGTTCACCTAAAAGCAAGAG
	F#4	GJA8 NM_005267.5:exon2:c.1 31T>C:p.V44A	GCCGCTCAGCTCTTGCCT	GCTGCTCTTCTTGACGCTGC
	F#5	MIP NM_012064.4:exon4 :c.657C>A:p.Y219	TCCACTAAGGTGGCTGGAAA	GGAGACATCGGGTTTGGC
	F#6	NHS NM_001291867.2:exon3:c.766dup:p.L256Pfs*21	TGAGCCCTCTTGTACAGATTATGAG	GATGTTTCCTCAGCAGCAAGC
	F#7	PAX6 NM_001368894.2:exon8:c.400-1G>A	CCGTGTGAGTTAGGTCACCAGA	CTGCGTGGATGGCTGCTT
	F#8	PAX6 NM_001368894.2:exon8:c.542dupC:p.V182Gfs*32	GCGAAAAGCAACAGATGGG	TTGGGAGAGTAGGGGACAGG
	F#9	FTL NM_000146.4: c.-159G>C	ATTTCCAGAATCAGCCCCAGG	AAACGGTGCTGGCAGGTCCC
	F#11	GJA3 NM_021954.4:exon2:c.100A>G:p.I34V	AAGCAATGGGCGACTGGA	GGTAGATGAGGGTGGGCGT
	F#12	HSF4: NM_001374675.1:exon2:c.221A>G:p.Q74R	GACCAGTTTCCTCGTAAGCG	GAAAACCGTCTGGGGAGTG
	F#13	NHS NM_198270.4:c.799C>T:p.P267S	TTTTCTCCTTCTCAGAACACCG	GTTTCCTCAGCAGCAAGCAT
		UNC45B NM_173167.3:c.1654G>A:p.V552I	CACCACCCTGAAATCGCTT	ACCCAGCAGACCTTTCCTGA
	F#14	COL4A1 NM_001845.6:exon38:c.3236G>T:p.G1079V	AAGAGAAGCCCCCCTCACCTA	TCTATAACATGCCTACAGATGCATG
	S#3	GCK NM_000162.5:exon 7:c.766G>A:p.E256K	CGCCTTTCCATTGTTCCAG	TGTCAGTTTGCTTTTCCCCA
		BCOR NM_001123385.2:exon14:c.4862del:p1621fs	GCTGTAGTTTACTGATTCCTTCCTC	CCACCCACCCTCATCTGC
	S#6	FYCO1: NM_024513.3:c.3588-9T>A	AGGCTTTGTTGGAATCTTATGAA	AGGTGAGGCTGGTGACAGTG
		FYCO1: NM_024513.4:exon8:c.2345_2346del:p.Q782fs	GGAGGGCGAGTGTCAGCA	GCACCTTGTCCTGGTCATCC
	S#7	COL11A1 NM_001854.4:c.3114+1G>A	GGTCCTCAAGGTATCTCAGGG	ATCTTCCCTTAATCATCACTTCTT
